# Supplementary material for: Perilipin 2 Stabilizes Lipid Droplets and Coordinates Mitochondrial Fatty Acid Flux and ER Stress Adaptation in Apostichopus japonicus
Source: Int J Mol Sci. 2026 May 28;27(11):4859. doi: 10.3390/ijms27114859 (PMC13256177; doi:10.3390/ijms27114859)
Supplement: Supplementary file 1 [file ijms-27-04859-s001.zip]

Archive with 1 entries (1 files):
- ijms-4325990-supplementary.pdf
